# Supplementary material for: Increased and sex-selective avian predation of desert locusts Schistocerca gregaria treated with Metarhizium acridum
Source: PLoS One. 2021 Jan 4;16(1):e0244733. doi: 10.1371/journal.pone.0244733 (PMC7781369; doi:10.1371/journal.pone.0244733)
Supplement: S2 Appendix — (XLSX) [file pone.0244733.s002.xlsx]

## Sheet: Feuil1
treatment	2005-11-05																																			treatment	2005-11-05
	No.days					Desert Locust -Schistocerca gregaria (SGR)												Tree Locust - Anacridium melanorhodon (AME)												unidentified	pellet contents						No. days		Total numbers								Total numbers per day + standard deviation
	post-																														adult	nymph	mole	coleopt.	bird		post-		ad.	nymph		grassh.	mole	coleopt.			ad.	nymph
date	treatment	Ktree no.	start	end	Total SGR	elytron	wing	posterior leg	median leg	anterior leg	unspec. leg	head	pronotum	thorax	abdomen	vertex	pellet	Total AME	elytron	wing	posterior leg	median leg	anterior leg	unspec. leg	head	pronotum	thorax	abdomen	vertex	grasshopper	Total SGR	SGR	cricket	spp.	spp.	date	treatment	Ktree no.	SGR	SGR	AME	spp.	cricket	spp.	birds	Total	SGR	SGR	AME
2005-10-26	-10	1																													3	3	1	2	1	2005-10-26	-10	1	3	3	0	0	1	2	1	10
2005-10-26	-10	2																																		2005-10-26	-10	2	0	0	0	0	0	0	0	0
2005-10-27	-9	1			12	15	24	2	0	0	19	0	0	0	0	0	3	0	0	0	0	0	0	0	0	0	0	0	0	0	8	10	1	0	0	2005-10-27	-9	1	12	10	0	0	1	0	0	23
2005-10-27	-9	2			14	25	27	2	0	0	4	0	0	0	0	0	2	1	2	0	1	0	0	0	0	0	0	0	0	0	11	0	1	1	0	2005-10-27	-9	2	14	0	1	0	1	1	0	17	26	10	1
2005-10-28	-8	1			13	9	25	7	0	0	0	0	0	0	0	0	1	0	0	0	0	0	0	0	0	0	0	0	0	0	0	0	0	0	0	2005-10-28	-8	1	13	0	0	0	0	0	0	13
2005-10-28	-8	2			9	10	17	2	0	0	0	1	0	0	0	0	3	1	0	2	0	0	0	0	0	0	0	0	0	0	5	0	0	0	1	2005-10-28	-8	2	9	0	1	0	0	0	1	11	22	0	1
2005-10-29	-7	1			7	6	6	0	0	0	13	0	0	0	0	0	1	0	0	0	0	0	0	0	0	0	0	0	0	0	1	0	0	0	0	2005-10-29	-7	1	7	0	0	0	0	0	0	7
2005-10-29	-7	2			21	24	41	3	0	0	5	1	0	0	1	0	2	1	0	1	0	0	0	0	0	0	0	0	0	0	4	0	2	0	0	2005-10-29	-7	2	21	0	1	0	2	0	0	24	28	0	1
2005-10-30	-6	1			15	17	17	30	0	0	30	0	0	0	0	0	0	0	0	0	0	0	0	0	0	0	0	0	0	0	0	0	0	0	0	2005-10-30	-6	1	15	0	0	0	0	0	0	15
2005-10-30	-6	2			23	37	45	4	0	0	11	0	0	0	0	0	1	2	0	0	0	0	0	0	0	0	0	0	0	5	0	0	0	0	0	2005-10-30	-6	2	23	0	2	5	0	0	0	30	38	0	2
2005-10-31	-5	1			28	40	55	7	0	0	43	0	0	0	0	0	2	1	0	0	0	0	0	0	0	0	0	0	0	0	0	0	0	0	0	2005-10-31	-5	1	28	0	1	0	0	0	0	29
2005-10-31	-5	2			31	34	61	3	0	0	7	0	0	0	0	0	0	1	0	0	0	0	0	0	0	0	0	0	0	2	0	0	0	0	0	2005-10-31	-5	2	31	0	1	2	0	0	0	34	59	0	2
2005-11-01	-4	1			13	18	26	2	0	0	17	0	0	0	0	0	1	0	0	0	0	0	0	0	0	0	0	0	0	0	2	0	0	0	0	2005-11-01	-4	1	13	0	0	0	0	0	0	13
2005-11-01	-4	2			12	13	23	3	0	0	5	0	0	0	0	0	0	0	0	0	0	0	0	0	0	0	0	0	0	0	0	0	0	0	0	2005-11-01	-4	2	12	0	0	0	0	0	0	12	25	0	0
2005-11-02	-3	1			16	30	31	0	0	0	11	0	0	0	2	0	0	0	0	0	0	0	0	0	0	0	0	0	0	0	0	0	0	0	0	2005-11-02	-3	1	16	0	0	0	0	0	0	16
2005-11-02	-3	2			22	22	44	4	0	0	8	0	0	1	0	0	0	0	0	0	0	0	0	0	0	0	0	0	0	0	0	0	0	0	0	2005-11-02	-3	2	22	0	0	0	0	0	0	22	38	0	0
2005-11-03	-2	1			13	14	10	3	0	0	25	0	0	0	0	0	0	0	0	0	0	0	0	0	0	0	0	0	0	0	0	0	0	0	0	2005-11-03	-2	1	13	0	0	0	0	0	0	13
2005-11-03	-2	2			21	41	28	1	0	0	21	0	0	0	1	0	0	0	0	0	0	0	0	0	0	0	0	0	0	0	0	0	0	0	0	2005-11-03	-2	2	21	0	0	0	0	0	0	21	34	0	0
2005-11-04	-1	1			6	10	6	0	0	0	11	0	0	0	0	0	0	0	0	0	0	0	0	0	0	0	0	0	0	0	0	0	0	0	0	2005-11-04	-1	1	6	0	0	0	0	0	0	6
2005-11-04	-1	2			14	25	28	1	0	0	8	0	0	0	0	0	0	0	0	0	0	0	0	0	0	0	0	0	0	0	0	0	0	0	0	2005-11-04	-1	2	14	0	0	0	0	0	0	14	20	0	0
2005-11-05	0				290	514	74	74	0	0	238	2	0	1	4	0	16			3	1	0	0	0	0	0	0	0	0	7	31	10	4	1	1	2005-11-05	0		290	10	7	7	4	1	1	320	32.2222	1.11111	0.777778
2005-11-05	0																																			2005-11-05	0										11.9873	3.33333	0.833333
2005-11-06	1	1	09:55:00	10:15:00	6	10	11	8	0	2	0	1	1	0	0	0	0	0	0	0	0	0	0	0	0	0	0	0	0	0	0	0	0	0	0	2005-11-06	1	1	6	0	0	0	0	0	0	6
2005-11-06	1	2	09:30:00	09:55:00	10	12	20	6	0	1	0	0	0	0	2	0	4	1	2	0	2	0	0	0	0	0	0	1	0	0	2	0	0	0	0	2005-11-06	1	2	10	0	1	0	0	0	0	11	16	0	1
2005-11-07	2	1	09:58:00	10:18:00	13	4	6	5	0	0	0	0	0	1	0	0	3	1	0	1	2	0	0	0	0	0	0	0	0	0	13	0	0	0	0	2005-11-07	2	1	13	0	1	0	0	0	0	14
2005-11-07	2	2	09:35:00	09:55:00	15	16	30	10	0	1	0	0	1	0	1	0	0	1	0	0	2	0	0	0	0	0	0	0	0	0	0	0	0	0	0	2005-11-07	2	2	15	0	1	0	0	0	0	16	28	0	2
2005-11-08	3	1	09:55:00	10:15:00	12	14	24	9	0	0	0	0	0	0	0	0	0	0	0	0	0	0	0	0	0	0	0	0	0	0	0	0	0	0	0	2005-11-08	3	1	12	0	0	0	0	0	0	12
2005-11-08	3	2	09:35:00	09:55:00	12	16	24	17	2	3	2	3	2	0	0	0	3	0	0	0	0	0	0	0	0	0	0	0	0	3	8	0	0	0	0	2005-11-08	3	2	12	0	0	3	0	0	0	15	24	0	0
2005-11-09	4	1	09:50:00	10h10	13	10	25	12	0	0	0	0	0	0	0	0	3	0	0	0	0	0	0	0	0	0	0	0	0	0	4	0	0	0	1	2005-11-09	4	1	13	0	0	0	0	0	1	14
2005-11-09	4	2	09:35:00	09:55:00	7	10	14	13	0	0	0	0	0	0	0	0	1	0	0	0	0	0	0	0	0	0	0	0	0	0	0	0	0	0	0	2005-11-09	4	2	7	0	0	0	0	0	0	7	20	0	0
2005-11-10	5	1	09:50:00	10:10:00	5	8	9	9	0	0	0	0	0	0	1	0	0	0	0	0	0	0	0	0	0	0	0	0	0	0	0	0	0	0	0	2005-11-10	5	1	5	0	0	0	0	0	0	5
2005-11-10	5	2	09:35:00	09:55:00	13	13	25	9	2	2	0	0	1	1	1	0	1	0	0	0	0	0	0	0	0	0	0	0	0	0	0	0	0	0	0	2005-11-10	5	2	13	0	0	0	0	0	0	13	18	0	0
2005-11-11	6	1	09:50:00	10h10	10	20	10	8	0	0	0	0	0	0	0	0	1	1	0	2	2	0	0	0	0	0	0	0	0	0	2	0	0	0	0	2005-11-11	6	1	10	0	1	0	0	0	0	11
2005-11-11	6	2	09:35:00	09:55:00	12	20	24	21	0	2	0	1	2	0	0	0	0	0	0	0	0	0	0	0	0	0	0	0	0	0	0	0	0	0	0	2005-11-11	6	2	12	0	0	0	0	0	0	12	22	0	1
2005-11-12	7	1	09h50	10h10	6	11	7	11	0	0	0	0	0	0	0	0	0	0	0	0	0	0	0	0	0	0	0	0	0	0	0	0	0	0	0	2005-11-12	7	1	6	0	0	0	0	0	0	6
2005-11-12	7	2	09:35:00	09:55:00	12	17	24	9	0	2	0	0	1	0	0	0	0	0	0	0	0	0	0	0	0	0	0	0	0	0	0	0	0	0	0	2005-11-12	7	2	12	0	0	0	0	0	0	12	18	0	0
2005-11-13	8	1	09:22:00	09:38:00	7	9	14	5	0	0	0	0	0	0	0	0	0	0	0	0	0	0	0	0	0	0	0	0	0	0	0	0	0	0	0	2005-11-13	8	1	7	0	0	0	0	0	0	7
2005-11-13	8	2	09:00:00	09:20:00	10	20	18	20	0	0	2	3	3	0	1	0	1	0	0	0	0	0	0	0	0	0	0	0	0	0	2	0	0	0	1	2005-11-13	8	2	10	0	0	0	0	0	1	11	17	0	0
2005-11-14	9	1	09:47:00	10:10:00	2	4	4	3	0	0	0	0	0	0	0	0	1	0	0	0	0	0	0	0	0	0	0	0	0	0	2	0	0	0	0	2005-11-14	9	1	2	0	0	0	0	0	0	2
2005-11-14	9	2	09:25:00	09:45:00	3	4	2	6	0	0	0	0	0	0	0	0	0	0	0	0	0	0	0	0	0	0	0	0	0	0	0	0	0	0	0	2005-11-14	9	2	3	0	0	0	0	0	0	3	5	0	0
2005-11-15	10	1	09:47:00	10:10:00	6	6	12	4	0	0	0	0	0	0	1	0	0	0	0	0	0	0	0	0	0	0	0	0	0	0	0	0	0	0	0	2005-11-15	10	1	6	0	0	0	0	0	0	6
2005-11-15	10	2	09:25:00	09:45:00	10	16	20	7	0	0	0	1	0	0	0	0	0	1	0	2	0	0	0	0	0	0	0	0	0	0	0	0	0	0	0	2005-11-15	10	2	10	0	1	0	0	0	0	11	16	0	1
2005-11-16	11	1	09:52:00	10:15:00	6	7	12	5	0	0	1	0	0	0	0	1	0	0	0	0	0	0	0	0	0	0	0	0	0	0	0	0	0	0	0	2005-11-16	11	1	6	0	0	0	0	0	0	6
2005-11-16	11	2	09:30:00	09:50:00	9	13	17	5	0	0	0	0	1	0	0	0	0	0	0	0	0	0	0	0	0	0	0	0	0	0	0	0	0	0	0	2005-11-16	11	2	9	0	0	0	0	0	0	9	15	0	0
2005-11-17	12	1	09:52:00	10:15:00	7	12	13	9	2	2	4	0	1	1	0	0	0	0	0	0	0	0	0	0	0	0	0	0	0	0	0	0	0	0	0	2005-11-17	12	1	7	0	0	0	0	0	0	7
2005-11-17	12	2	09:30:00	09:50:00	6	8	12	11	0	0	0	0	0	0	1	0	2	1	1	1	1	0	0	0	0	0	0	0	0	0	5	0	0	0	0	2005-11-17	12	2	6	0	1	0	0	0	0	7	13	0	1
2005-11-18	13	1	09:52:00	10:15:00	5	5	9	6	1	0	0	2	1	1	1	0	1	1	0	1	2	0	0	0	0	0	0	0	0	0	2	0	0	0	0	2005-11-18	13	1	5	0	1	0	0	0	0	6
2005-11-18	13	2	09:30:00	09:50:00	18	20	35	7	2	2	1	0	2	1	2	0	0	1	0	0	1	0	0	0	0	0	0	0	0	0	0	0	0	0	0	2005-11-18	13	2	18	0	1	0	0	0	0	19	23	0	2
2005-11-19	14	1	09:45:00	10:05:00	10	19	20	8	0	0	0	0	0	0	0	0	0	0	0	0	0	0	0	0	0	0	0	0	0	0	0	0	0	0	0	2005-11-19	14	1	10	0	0	0	0	0	0	10
2005-11-19	14	2	09:08:00	10:22:00	11	12	22	12	0	0	0	1	0	0	0	0	0	1	1	0	2	0	0	0	0	0	0	0	0	0	0	0	0	0	0	2005-11-19	14	2	11	0	1	0	0	0	0	12	21	0	1
2005-11-20	15	1	09:55:00	10:15:00	12	18	24	9	0	0	2	3	1	0	0	0	3	1	2	2	1	0	0	0	0	0	0	0	0	0	12	0	0	0	0	2005-11-20	15	1	12	0	1	0	0	0	0	13
2005-11-20	15	2	09:30:00	09:50:00	22	30	43	23	0	0	2	5	1	0	0	0	3	2	4	3	4	0	0	0	0	0	0	0	0	0	4	0	0	0	0	2005-11-20	15	2	22	0	2	0	0	0	0	24	34	0	3
2005-11-21	16	1	09:52:00	10:18:00	8	9	16	10	0	0	0	1	1	0	1	0	0	1	0	0	1	0	0	0	0	0	0	0	0	0	0	0	0	0	0	2005-11-21	16	1	8	0	1	0	0	0	0	9
2005-11-21	16	2	09:30:00	09:50:00	14	28	26	20	0	0	1	0	1	0	0	0	0	2	2	2	3	0	0	0	0	0	0	0	0	0	0	0	0	0	0	2005-11-21	16	2	14	0	2	0	0	0	0	16	22	0	3
2005-11-22	17	1	09:55:00	10:15:00	10	20	16	3	0	0	0	1	0	0	0	0	0	0	0	0	0	0	0	0	0	0	0	0	0	0	0	0	0	0	0	2005-11-22	17	1	10	0	0	0	0	0	0	10
2005-11-22	17	2	09:30:00	09:50:00	19	31	38	13	0	2	0	2	0	0	0	0	1	1	1	2	0	0	0	0	0	0	0	0	0	0	1	0	0	1	0	2005-11-22	17	2	19	0	1	0	0	1	0	21	29	0	1
2005-11-23	18	1	09:55:00	10:15:00	10	18	19	7	0	2	0	1	1	0	0	0	0	1	1	0	0	0	0	0	0	0	0	0	0	0	0	0	0	0	0	2005-11-23	18	1	10	0	1	0	0	0	0	11
2005-11-23	18	2	09:30:00	09:50:00	13	14	25	11	0	0	1	0	1	0	0	0	0	1	2	1	0	0	0	0	0	0	0	0	0	0	0	0	0	0	0	2005-11-23	18	2	13	0	1	0	0	0	0	14	23	0	2
2005-11-24	19	1	09:55:00	10:15:00	9	18	16	1	0	0	0	0	1	0	0	0	0	0	0	0	0	0	0	0	0	0	0	0	0	0	0	0	0	0	0	2005-11-24	19	1	9	0	0	0	0	0	0	9
2005-11-24	19	2	09:30:00	09:50:00	16	32	24	11	0	0	0	0	0	0	0	0	1	1	1	0	1	0	0	0	0	0	0	0	0	0	1	0	0	1	0	2005-11-24	19	2	16	0	1	0	0	1	0	18	25	0	1
2005-11-25	20	1	09:55:00	10:15:00	9	6	18	8	0	0	0	0	0	0	0	0	0	0	0	0	0	0	0	0	0	0	0	0	0	0	0	0	0	0	0	2005-11-25	20	1	9	0	0	0	0	0	0	9
2005-11-25	20	2	09:30:00	09:50:00	17	18	33	11	0	0	5	1	0	0	1	0	1	1	0	0	1	0	0	0	0	0	0	0	0	0	0	0	0	0	0	2005-11-25	20	2	17	0	1	0	0	0	0	18	26	0	1
2005-11-26	21	1	09:55:00	10:15:00	3	4	6	4	0	0	0	0	0	0	0	0	0	0	0	0	0	0	0	0	0	0	0	0	0	0	0	0	0	0	0	2005-11-26	21	1	3	0	0	0	0	0	0	3
2005-11-26	21	2	09:30:00	09:50:00	10	19	15	0	0	0	0	0	0	0	0	0	0	2	1	4	2	0	0	0	0	0	0	0	0	0	0	0	0	0	0	2005-11-26	21	2	10	0	2	0	0	0	0	12	13	0	2
2005-11-27	22	1	09:55:00	10:15:00	4	8	7	0	0	0	0	0	0	0	0	0	0	0	0	0	0	0	0	0	0	0	0	0	0	0	0	0	0	0	0	2005-11-27	22	1	4	0	0	0	0	0	0	4
2005-11-27	22	2	09:30:00	09:50:00	6	8	12	7	0	0	0	2	0	0	0	0	0	1	1	0	0	0	0	0	0	0	0	0	0	0	0	0	0	0	0	2005-11-27	22	2	6	0	1	0	0	0	0	7	10	0	1
2005-11-28	23	1	09:55:00	10:15:00	5	3	10	3	0	0	0	0	0	0	0	0	1	2	2	2	3	0	0	0	0	0	0	0	0	0	1	0	0	0	0	2005-11-28	23	1	5	0	2	0	0	0	0	7
2005-11-28	23	2	09:30:00	09:50:00	15	29	16	4	0	0	0	0	0	0	0	0	1	2	2	3	0	0	0	0	0	0	0	0	0	0	1	0	0	1	0	2005-11-28	23	2	15	0	2	0	0	1	0	18	20	0	4
2005-11-29	24	1	09:55:00	10:15:00	4	3	6	7	0	0	0	0	0	0	0	0	0	0	0	0	0	0	0	0	0	0	0	0	0	0	0	0	0	0	0	2005-11-29	24	1	4	1	0	0	0	0	0	5
2005-11-29	24	2	09:30:00	09:50:00	6	9	11	4	0	0	0	1	0	0	0	0	0	1	1	2	1	0	0	0	0	0	0	0	0	0	0	0	0	1	0	2005-11-29	24	2	6	0	1	0	0	1	0	8	10	1	1
					468	661	844	411	9	21	21	29	23	5	13	1	32	28	24	28	31	0	0	0	0	0	0	1	0	3	60	0	0	4	2				468	1	28	3	0	4	2	506	19.5	0.0416667	1.16667
																																															6.71144	0.204124	1.09014
					in yellow
					total from pellets																																									green min and max. numbers
[truncated: 25 more columns]
